# Supplementary material for: Predicting hospitalization following psychiatric crisis care using machine learning
Source: BMC Med Inform Decis Mak. 2020 Dec 10;20:332. doi: 10.1186/s12911-020-01361-1 (PMC7731561; doi:10.1186/s12911-020-01361-1)
Supplement: Supplementary file 2 — Additional file 2. Variable importance data separately for each model. [file 12911_2020_1361_MOESM2_ESM.xlsx]

## Sheet: Sheet 1
Variables	glm	nb	gbm	avNNet	svmRadialWeights	knn	rf	deepboost	ORFpls	Keras	AverageStd
Earlier hospitalisations (n)	0.824043	0.831007	0.863654	0.801712	0.857242	0.713001	0.843141	0.838775	0.81528	0.780251	1
F2F contacts last 12 months (n)	0.798865	0.846773	0.849941	0.789241	0.840528	0.705094	0.817375	0.822322	0.816739	0.785415	0.98827
Earlier referral >1y before crisis (Y/N)	0.793102	0.813465	0.819598	0.782951	0.849858	0.751657	0.78848	0.794414	0.818814	0.795936	0.980432
F2F contacts last 6 months (n)	0.78294	0.829981	0.833014	0.773398	0.819555	0.694536	0.802404	0.80628	0.797564	0.771788	0.968579
F2F contacts last 3 months (n)	0.762546	0.807069	0.801722	0.748414	0.795509	0.685434	0.778045	0.78541	0.775026	0.75444	0.941909
F2F contacts last month (n)	0.731685	0.769338	0.760272	0.713881	0.762609	0.669035	0.737635	0.742579	0.740025	0.723891	0.899958
Days psych. hospitalisation last year (n)	0.731859	0.730094	0.774161	0.698677	0.751245	0.63649	0.745222	0.755408	0.70328	0.675386	0.8817
Earlier referral >5y before (Y/N)	0.69767	0.713549	0.705364	0.682011	0.759826	0.697404	0.674209	0.686282	0.713623	0.700977	0.860777
Symptom persistence (SPI)	0.707195	0.690463	0.704475	0.69859	0.714174	0.693742	0.697521	0.706085	0.711684	0.694454	0.859242
F2F contacts last 2 weeks (n)	0.703068	0.720269	0.71726	0.681508	0.715558	0.634928	0.700571	0.705397	0.693117	0.689703	0.852263
Psychiatric diagnosis (cat)	0.671932	0.649882	0.672055	0.671981	0.682461	0.679155	0.680209	0.677615	0.682901	0.68192	0.826399
Severity psychopathology (SPI)	0.685015	0.64351	0.6785	0.695295	0.662717	0.666849	0.663544	0.675539	0.677701	0.700601	0.826296
Hospitalisations last year (n)	0.686978	0.684846	0.714837	0.663682	0.689191	0.599847	0.692869	0.700276	0.660907	0.637193	0.824013
GAF score (n)	0.692076	0.634982	0.681918	0.691923	0.656791	0.656907	0.675081	0.678449	0.678759	0.674395	0.822869
Earlier involuntary hospitalisations (n)	0.645857	0.693129	0.668688	0.653093	0.706002	0.649008	0.662001	0.661892	0.668454	0.665804	0.817072
Earlier involuntary treatments (n)	0.642811	0.690147	0.665552	0.651686	0.70341	0.648243	0.659232	0.658985	0.665761	0.664309	0.814159
Treatment motivation (SPI)	0.676813	0.602123	0.656003	0.659681	0.644496	0.684923	0.660014	0.665183	0.671221	0.656519	0.805202
Professional functioning (SPI)	0.633479	0.639803	0.654119	0.639681	0.649755	0.659386	0.658319	0.657057	0.662036	0.662087	0.797703
Medication compliance (SPI)	0.646486	0.62164	0.64126	0.641467	0.655289	0.677505	0.653947	0.649324	0.667941	0.655729	0.797075
Anosognosia (SPI)	0.635784	0.590411	0.633286	0.639803	0.610288	0.659871	0.645249	0.650834	0.648458	0.644482	0.77845
Danger to others (SPI)	0.635756	0.584294	0.612789	0.623212	0.621917	0.615722	0.618259	0.616065	0.62451	0.59964	0.753193
Patient referrer (cat)	0.604981	0.58154	0.592651	0.608766	0.607147	0.603083	0.596556	0.596986	0.610743	0.61778	0.737041
Marital status (cat)	0.594064	0.572318	0.562112	0.590236	0.572971	0.589869	0.577004	0.572679	0.595132	0.58671	0.711682
Self care problems (SPI)	0.576171	0.549413	0.566462	0.577178	0.570005	0.598114	0.561244	0.560567	0.566732	0.585353	0.699212
Social system involved (Y/N)	0.582262	0.553095	0.559447	0.577067	0.577148	0.563369	0.564374	0.563284	0.570602	0.574579	0.696028
Gender (M/F)	0.563094	0.548922	0.559531	0.570021	0.556805	0.572077	0.573304	0.572079	0.572689	0.564619	0.692099
Instable living situation (SPI)	0.562409	0.546097	0.54965	0.562451	0.553765	0.583058	0.561954	0.555792	0.570733	0.556528	0.685892
Involuntary hospitalisations last year (n)	0.553894	0.571012	0.56142	0.551684	0.575899	0.555942	0.55802	0.559417	0.555533	0.550625	0.684791
Living alone (Y/N)	0.565522	0.550434	0.547225	0.567396	0.549889	0.561179	0.553895	0.550751	0.571303	0.563621	0.683293
Earlier day care treatments (n)	0.55331	0.593904	0.557379	0.547878	0.569454	0.543159	0.548156	0.547458	0.550551	0.549373	0.680772
Involuntary treatments last year (n)	0.551086	0.567121	0.55714	0.548403	0.570574	0.55411	0.554206	0.555436	0.552022	0.548126	0.680479
Substance misuse (SPI)	0.554584	0.539077	0.532529	0.553718	0.527356	0.573426	0.545369	0.537369	0.54336	0.543901	0.667314
Medical condition(s) (SPI)	0.532785	0.526644	0.529865	0.538345	0.549553	0.514925	0.528377	0.535731	0.536879	0.541568	0.65311
Suicide risk (SPI)	0.538207	0.528809	0.518744	0.547884	0.536298	0.50563	0.524841	0.540086	0.528744	0.539879	0.649982
Day care treatments last year (n)	0.523466	0.548665	0.514989	0.51641	0.521544	0.510682	0.513179	0.510392	0.511126	0.517735	0.635176
Cultural background (cat)	0.50307	0.510539	0.517473	0.502468	0.52062	0.511378	0.528111	0.52603	0.507434	0.513961	0.62941
Family disturbances (SPI)	0.525475	0.501724	0.500477	0.517577	0.502509	0.518998	0.508582	0.507273	0.511306	0.5086	0.624688
Family involvement (SPI)	0.502188	0.513938	0.506185	0.511767	0.505575	0.506088	0.514223	0.506695	0.501182	0.503455	0.620866
Age (n)	0.512185	0.5072	0.508087	0.509539	0.509319	0.504677	0.501398	0.501459	0.506269	0.50096	0.619616
